# Supplementary material for: Preclinical Establishment of a Divalent Vaccine against SARS-CoV-2
Source: Vaccines (Basel). 2022 Mar 26;10(4):516. doi: 10.3390/vaccines10040516 (PMC9028954; doi:10.3390/vaccines10040516)
Supplement: Supplementary file 1 [file vaccines-10-00516-s001.zip]

Archive with 1 entries (1 files):
- vaccines-1649194-supplementary.pdf
